# Supplementary material for: Design, Semisynthesis, and Estrogenic Activity of Lignan Derivatives from Natural Dibenzylbutyrolactones
Source: Pharmaceuticals (Basel). 2022 May 9;15(5):585. doi: 10.3390/ph15050585 (PMC9145393; doi:10.3390/ph15050585)
Supplement: Supplementary file 1 [file pharmaceuticals-15-00585-s001.zip]

Archive with 1 entries (1 files):
- pharmaceuticals-1670817-supplementary.pdf
